# Supplementary material for: Scalable Synthesis and Electrochemical Properties of Porous Si-CoSi2-C Composites as an Anode for Li-ion Batteries
Source: Materials (Basel). 2021 Sep 18;14(18):5397. doi: 10.3390/ma14185397 (PMC8469060; doi:10.3390/ma14185397)
Supplement: Supplementary file 1 [file materials-14-05397-s001.zip]

Archive with 1 entries (1 files):
- materials-1347250-supplementary.pdf
